# Supplementary material for: Isolation and Characterization of phiLLS, a Novel Phage with Potential Biocontrol Agent against Multidrug-Resistant Escherichia coli
Source: Front Microbiol. 2017 Jul 21;8:1355. doi: 10.3389/fmicb.2017.01355 (PMC5519627; doi:10.3389/fmicb.2017.01355)
Supplement: Supplementary file 1 [file Table1.XLSX]

## Sheet: Hoja1
Coliphage	Genome size (kb)	ID NCBI		Family	Total of genes	Gene density	Genome type
Escherichia coli phage BZ13 strain T72	3.393	FJ483838	FJ483838	Leviviridae	4	1.1789	ss-RNA linear
Escherichia coli J53 phage M	3.405	JX625144	JX625144	Leviviridae	4	1.17474	ss-RNA linear
Escherichia coli phage BZ13 strain DL10	3.412	FJ483837	FJ483837	Leviviridae	4	1.17233	ss-RNA linear
Escherichia coli phage BZ13 strain DL20	3.458	FJ483839	FJ483839	Leviviridae	4	1.15674	ss-RNA linear
Escherichia coli phage GA	3.466	X03869	X03869	Leviviridae	4	1.15407	ss-RNA linear
Escherichia coli phage KU1	3.486	AF227250	AF227250	Leviviridae	4	1.14745	ss-RNA linear
Escherichia coli phage MS2 isolate DL52	3.525	JQ966307	JQ966307	Leviviridae	4	1.13475	ss-RNA linear
Escherichia coli phage MS2	3.569	V00642	V00642	Leviviridae	4	1.12076	ss-RNA linear
Escherichia coli phage MS2 isolate ST4	3.569	EF204940	EF204940	Leviviridae	4	1.12076	ss-RNA linear
Escherichia coli phage MS2 isolate DL16	3.569	EF108464	EF108464	Leviviridae	4	1.12076	ss-RNA linear
Escherichia coli phage MS2 isolate J20	3.569	EF204939	EF204939	Leviviridae	4	1.12076	ss-RNA linear
Escherichia coli phage MS2 isolate R17	3.569	EF108465	EF108465	Leviviridae	4	1.12076	ss-RNA linear
Escherichia coli phage fr	3.575	X15031	X15031	Leviviridae	4	1.11888	ss-RNA linear
Escherichia coli phage FI 4184 b	4.184	EF068134	EF068134	Leviviridae	4	0.956023	ss-RNA linear
Enterobacteria phage MX1	4.215	AF059242	AF059242	Leviviridae	4	0.948992	ss-RNA linear
Escherichia coliphage Qbeta RNA isolate: Anc(P1)	4.217	AB971354	AB971354	Leviviridae	4	0.948542	ss-RNA linear
Escherichia coli phage Qbeta strain BR12	4.218	FJ483842	FJ483842	Leviviridae	4	0.948317	ss-RNA linear
Escherichia coli phage Qbeta strain TW18	4.218	FJ483840	FJ483840	Leviviridae	4	0.948317	ss-RNA linear
Escherichia coli phage Qbeta strain VK	4.218	FJ483843	FJ483843	Leviviridae	4	0.948317	ss-RNA linear
Escherichia coli phage Qbeta strain BZ1	4.219	FJ483844	FJ483844	Leviviridae	4	0.948092	ss-RNA linear
Escherichia coli phage Qbeta strain HL4-9	4.221	FJ483841	FJ483841	Leviviridae	4	0.947643	ss-RNA linear
Escherichia coli phage FI strain HB-P22	4.241	FJ539132	FJ539132	Leviviridae	4	0.943174	ss-RNA linear
Escherichia coli phage FI strain HB-P24	4.243	FJ539133	FJ539133	Leviviridae	4	0.942729	ss-RNA linear
Escherichia coli phage NL95	4.248	AF059243	AF059243	Leviviridae	4	0.94162	ss-RNA linear
Escherichia coli phage FI strain BR1	4.273	FJ539134	FJ539134	Leviviridae	4	0.93611	ss-RNA linear
Escherichia coli phage FI strain BR8	4.273	FJ539135	FJ539135	Leviviridae	4	0.93611	ss-RNA linear
Escherichia coli phage SP	4.276	X07489	X07489	Leviviridae	4	0.935454	ss-RNA linear
Enterobacteria phage phiX174 strain beta2	5.359	HM775309	HM775309	Microviridae	11	2.05262	ss-DNA circular
Enterobacteria phage phiX174 strain beta3	5.359	HM775310	HM775310	Microviridae	11	2.05262	ss-DNA circular
Enterobacteria phage phiX174 strain beta4	5.359	HM775311	HM775311	Microviridae	11	2.05262	ss-DNA circular
Enterobacteria phage phiX174 strain alpha	5.386	HM775307	HM775307	Microviridae	11	2.04233	ss-DNA circular
Enterobacteria phage phiX174 strain beta1	5.386	HM775308	HM775308	Microviridae	11	2.04233	ss-DNA circular
Enterobacteria phage phiX174 strain gamma	5.386	HM775306	HM775306	Microviridae	11	2.04233	ss-DNA circular
Enterobacteria phage S13	5.386	M14428	M14428	Microviridae	11	2.04233	ss-DNA circular
Escherichia coli phage ID34	5.386	DQ079882	DQ079882	Microviridae	11	2.04233	ss-DNA circular
Escherichia coli phage ID45	5.386	DQ079883	DQ079883	Microviridae	11	2.04233	ss-DNA circular
Escherichia coli C phage phiX174 isolate PhiX_10_1	5.386	JQ764986	JQ764986	Microviridae	11	2.04233	ss-DNA circular
Escherichia coli C phage phiX174 isolate PhiX_10_2	5.386	JQ764987	JQ764987	Microviridae	11	2.04233	ss-DNA circular
Escherichia coli C phage phiX174 isolate PhiX_10_3	5.386	JQ764988	JQ764988	Microviridae	11	2.04233	ss-DNA circular
Escherichia coli C phage phiX174 isolate PhiX_10_4	5.386	JQ764989	JQ764989	Microviridae	11	2.04233	ss-DNA circular
Escherichia coli C phage phiX174 isolate PhiX_10_5	5.386	JQ764990	JQ764990	Microviridae	11	2.04233	ss-DNA circular
Escherichia coli C phage phiX174 isolate PhiX_ancestral	5.386	GQ153915	GQ153915	Microviridae	11	2.04233	ss-DNA circular
Escherichia coli IJ1862 phage phiX174 isolate phiX_2_FR	5.386	JF719727	JF719727	Microviridae	11	2.04233	ss-DNA circular
Escherichia coli IJ1862 phage phiX174 isolate phiX_3_FR	5.386	JF719728	JF719728	Microviridae	11	2.04233	ss-DNA circular
Escherichia coli IJ1862 phiX174 isolate phiX_1_FR	5.386	JF719726	JF719726	Microviridae	11	2.04233	ss-DNA circular
Escherichia coli phage ID1	5.386	DQ079880	DQ079880	Microviridae	11	2.04233	ss-DNA circular
Escherichia coli phage ID22	5.386	DQ079881	DQ079881	Microviridae	11	2.04233	ss-DNA circular
Escherichia coli phage NC1	5.386	DQ079884	DQ079884	Microviridae	11	2.04233	ss-DNA circular
Escherichia coli phage NC11	5.386	DQ079887	DQ079887	Microviridae	11	2.04233	ss-DNA circular
Escherichia coli phage NC16	5.386	DQ079888	DQ079888	Microviridae	11	2.04233	ss-DNA circular
Escherichia coli phage NC37	5.386	DQ079889	DQ079889	Microviridae	11	2.04233	ss-DNA circular
Escherichia coli phage NC41	5.386	DQ079890	DQ079890	Microviridae	11	2.04233	ss-DNA circular
Escherichia coli phage NC5	5.386	DQ079885	DQ079885	Microviridae	11	2.04233	ss-DNA circular
Escherichia coli phage NC51	5.386	DQ079891	DQ079891	Microviridae	11	2.04233	ss-DNA circular
Escherichia coli phage NC56	5.386	DQ079892	DQ079892	Microviridae	11	2.04233	ss-DNA circular
Escherichia coli phage NC7	5.386	DQ079886	DQ079886	Microviridae	11	2.04233	ss-DNA circular
Escherichia coli phage phiX174	5.386	FJ849058	FJ849058	Microviridae	11	2.04233	ss-DNA circular
Escherichia coli phage phiX174	5.386	CP004084	CP004084	Microviridae	11	2.04233	ss-DNA circular
Escherichia coli phage phiX174 isolate XC+Mad06ic3	5.386	HM753658	HM753658	Microviridae	11	2.04233	ss-DNA circular
Escherichia coli phage phiX174 isolate XC+Mad06ic5	5.386	HM753659	HM753659	Microviridae	11	2.04233	ss-DNA circular
Escherichia coli phage phiX174 isolate XC+Mad10ic2	5.386	HM753664	HM753664	Microviridae	11	2.04233	ss-DNA circular
Escherichia coli phage phiX174 isolate XC+Mad10ic4	5.386	HM753665	HM753665	Microviridae	11	2.04233	ss-DNA circular
Escherichia coli phage phiX174 isolate XC+Mad10ic6	5.386	HM753666	HM753666	Microviridae	11	2.04233	ss-DNA circular
Escherichia coli phage phiX174 isolate XC+Mad10ic7	5.386	HM753667	HM753667	Microviridae	11	2.04233	ss-DNA circular
Escherichia coli phage phiX174 isolate XC+Mad10ic8	5.386	HM753668	HM753668	Microviridae	11	2.04233	ss-DNA circular
Escherichia coli phage phiX174 isolate XC+Mad14ic1	5.386	HM753676	HM753676	Microviridae	11	2.04233	ss-DNA circular
Escherichia coli phage phiX174 isolate XC+Mad14ic2	5.386	HM753677	HM753677	Microviridae	11	2.04233	ss-DNA circular
Escherichia coli phage phiX174 isolate XC+Mbd10ic1	5.386	HM753703	HM753703	Microviridae	11	2.04233	ss-DNA circular
Escherichia coli phage phiX174 isolate XC+Mbd10ic2	5.386	HM753704	HM753704	Microviridae	11	2.04233	ss-DNA circular
Escherichia coli phage phiX174 isolate XC+MbD22ic7	5.386	HM753712	HM753712	Microviridae	11	2.04233	ss-DNA circular
Escherichia coli phage WA10	5.386	DQ079894	DQ079894	Microviridae	11	2.04233	ss-DNA circular
Escherichia coli phage WA4	5.386	DQ079893	DQ079893	Microviridae	11	2.04233	ss-DNA circular
Escherichia coli SMQXXXX phage MED1	5.386	KJ997912	KJ997912	Microviridae	11	2.04233	ss-DNA circular
Escherichia coli phage phiX174 isolate XC+Mad20ic1	5.387	HM753680	HM753680	Microviridae	11	2.04195	ss-DNA circular
Escherichia coli phage phiX174 isolate XC+Mad20ic2	5.387	HM753681	HM753681	Microviridae	11	2.04195	ss-DNA circular
Escherichia coli phage phiX174 isolate XC+Mad20ic3	5.387	HM753682	HM753682	Microviridae	11	2.04195	ss-DNA circular
Escherichia coli phage phiX174 isolate XC+Mad20ic5	5.387	HM753683	HM753683	Microviridae	11	2.04195	ss-DNA circular
Escherichia coli phage phiX174 isolate XC+Mad20ic6	5.387	HM753684	HM753684	Microviridae	11	2.04195	ss-DNA circular
Escherichia coli phage phiX174 isolate XC+Mad20ic7	5.387	HM753685	HM753685	Microviridae	11	2.04195	ss-DNA circular
Escherichia coli phage phiX174 isolate XC+Mad22ic1	5.387	HM753690	HM753690	Microviridae	11	2.04195	ss-DNA circular
Escherichia coli phage phiX174 isolate XC+Mad22ic2	5.387	HM753691	HM753691	Microviridae	11	2.04195	ss-DNA circular
Escherichia coli phage phiX174 isolate XC+Mad22ic5	5.387	HM753692	HM753692	Microviridae	11	2.04195	ss-DNA circular
Escherichia coli phage phiX174 isolate XC+Mad22ic6	5.387	HM753693	HM753693	Microviridae	11	2.04195	ss-DNA circular
Escherichia coli phage phiX174 isolate XC+Mad22ic7	5.387	HM753694	HM753694	Microviridae	11	2.04195	ss-DNA circular
Escherichia coli phage phiX174 isolate XC+Mad22ic8	5.387	HM753695	HM753695	Microviridae	11	2.04195	ss-DNA circular
Escherichia coli phage WA11	5.387	DQ079895	DQ079895	Microviridae	11	2.04195	ss-DNA circular
Escherichia coli phage phiX174 isolate XC+MbD22ic2	5.388	HM753707	HM753707	Microviridae	11	2.04157	ss-DNA circular
Escherichia coli phage phiX174 isolate XC+MbD22ic3	5.388	HM753708	HM753708	Microviridae	11	2.04157	ss-DNA circular
Escherichia coli phage phiX174 isolate XC+MbD22ic4	5.388	HM753709	HM753709	Microviridae	11	2.04157	ss-DNA circular
Escherichia coli phage phiX174 isolate XC+MbD22ic5	5.388	HM753710	HM753710	Microviridae	11	2.04157	ss-DNA circular
Escherichia coli phage phiX174 isolate XC+MbD22ic6	5.388	HM753711	HM753711	Microviridae	11	2.04157	ss-DNA circular
Escherichia coli C phage ID204 Moscow/ID	5.475	KC237308	KC237308	Microviridae	11	2.00913	ss-DNA circular
Escherichia coli phage FL68 Tallahassee/FL/2012	5.486	KF044309	KF044309	Microviridae	11	2.0051	ss-DNA circular
Escherichia coli phage FL76 Tallahassee/FL/2012	5.486	KF044310	KF044310	Microviridae	11	2.0051	ss-DNA circular
Escherichia coli phage ID18	5.486	DQ079908	DQ079908	Microviridae	11	2.0051	ss-DNA circular
Escherichia coli phage ID2 Moscow/ID/2001	5.486	DQ079869	DQ079869	Microviridae	11	2.0051	ss-DNA circular
Escherichia coli phage WA14	5.486	DQ079909	DQ079909	Microviridae	11	2.0051	ss-DNA circular
Escherichia coli phage NC10	5.529	DQ079906	DQ079906	Microviridae	11	1.98951	ss-DNA circular
Escherichia coli phage NC6	5.529	DQ079907	DQ079907	Microviridae	11	1.98951	ss-DNA circular
Escherichia coli phage WA6	5.529	DQ079904	DQ079904	Microviridae	11	1.98951	ss-DNA circular
Escherichia coli phage ID12	5.529	DQ079905	DQ079905	Microviridae	11	1.98951	ss-DNA circular
Escherichia coli phage ID52	5.538	DQ079877	DQ079877	Microviridae	11	1.98628	ss-DNA circular
Escherichia coli phage WA2	5.54	DQ079896	DQ079896	Microviridae	11	1.98556	ss-DNA circular
Escherichia coli phage WA3	5.54	DQ079897	DQ079897	Microviridae	11	1.98556	ss-DNA circular
Escherichia coli phage ID8	5.54	DQ079898	DQ079898	Microviridae	11	1.98556	ss-DNA circular
Escherichia coli phage NC13	5.577	DQ079901	DQ079901	Microviridae	11	1.97239	ss-DNA circular
Escherichia coli phage NC19	5.577	DQ079902	DQ079902	Microviridae	11	1.97239	ss-DNA circular
Escherichia coli phage WA5	5.577	DQ079899	DQ079899	Microviridae	11	1.97239	ss-DNA circular
Escherichia coli IJ1862 G4 isolate G4_3_FR	5.577	JF719731	JF719731	Microviridae	11	1.97239	ss-DNA circular
Escherichia coli IJ1862 phage G4 isolate G4_1_FR	5.577	JF719729	JF719729	Microviridae	11	1.97239	ss-DNA circular
Escherichia coli IJ1862 phage G4 isolate G4_2_FR	5.577	JF719730	JF719730	Microviridae	11	1.97239	ss-DNA circular
Escherichia coli phage ID11	5.577	AY751298	AY751298	Microviridae	11	1.97239	ss-DNA circular
Escherichia coli phage ID41	5.577	DQ079903	DQ079903	Microviridae	11	1.97239	ss-DNA circular
Escherichia coli phage NC2	5.577	DQ079900	DQ079900	Microviridae	11	1.97239	ss-DNA circular
Escherichia coli IJ1862 G4 isolate G4_ancestral	5.577	GQ153923	GQ153923	Microviridae	10	1.79308	ss-DNA circular
Escherichia coli phage G4	5.577	V00657	V00657	Microviridae	10	1.79308	ss-DNA circular
Escherichia coli phage NC35	6.039	DQ079872	DQ079872	Microviridae	10	1.6559	ss-DNA circular
Escherichia coli phage ID62	6.051	DQ079876	DQ079876	Microviridae	10	1.65262	ss-DNA circular
Escherichia coli phage NC28	6.065	DQ079875	DQ079875	Microviridae	10	1.6488	ss-DNA circular
Escherichia coli phage ID21	6.068	DQ079870	DQ079870	Microviridae	10	1.64799	ss-DNA circular
Escherichia coli phage WA13	6.068	DQ079873	DQ079873	Microviridae	10	1.64799	ss-DNA circular
Escherichia coli phage WA45	6.068	DQ079874	DQ079874	Microviridae	10	1.64799	ss-DNA circular
Escherichia coli phage ID32	6.071	DQ079871	DQ079871	Microviridae	10	1.64718	ss-DNA circular
escherichia coli phage alpha3. isolate wildtype	6.087	X60322	X60322	Microviridae	10	1.64285	ss-DNA circular
Escherichia coli K12 phage phiK	6.089	X60323	X60323	Microviridae	10	1.64231	ss-DNA linear
Escherichia coli phage alpha3	6.089	DQ085810	DQ085810	Microviridae	10	1.64231	ss-DNA circular
Escherichia coli strain K12 phage St-1	6.094	GQ149088	GQ149088	Microviridae	11	1.80505	ss-DNA circular
Escherichia coli phage NC3	6.097	DQ079878	DQ079878	Microviridae	10	1.64015	ss-DNA circular
Escherichia coli phage NC29	6.259	DQ079879	DQ079879	Microviridae	10	1.5977	ss-DNA circular
Escherichia coli IJ1862 phage f1 isolate f1_2_FR	6.407	JF719733	JF719733	Inoviridae	10	1.56079	ss-DNA circular
Escherichia coli IJ1862 phage f1 isolate f1_3_FR	6.407	JF719734	JF719734	Inoviridae	10	1.56079	ss-DNA circular
Escherichia coli phage f1	6.407	J02448	J02448	Inoviridae	10	1.56079	ss-DNA circular
Escherichia coli phage f1 isolate f1_1_FR	6.407	JF719732	JF719732	Inoviridae	10	1.56079	ss-DNA circular
Escherichia coli phage f1 isolate F1_ancestral	6.407	GQ153919	GQ153919	Inoviridae	10	1.56079	ss-DNA circular
Escherichia coli phage M13	6.407	V00604	V00604	Inoviridae	10	1.56079	ss-DNA circular
Escherichia coli phage M13 isolate WT variety Rutgers	6.407	JX412914	JX412914	Inoviridae	10	1.56079	ss-DNA circular
Escherichia coli phage fd	6.408	J02451	J02451	Inoviridae	10	1.56055	ss-DNA circular
Escherichia coli phage I2-2	6.744	X14336	X14336	Inoviridae	9	1.33452	ss-DNA circular
Escherichia coli phage Ike	6.883	X02139	X02139	Inoviridae	10	1.45285	ss-DNA circular
Escherichia coli phage If1	8.454	U02303	U02303	Inoviridae	10	1.18287	ss-DNA circular
Escherichia coli phage P4	11.624	X51522	X51522	Myoviridae	19	1.63455	ds-DNA linear
Enterobacteria phage PRD1	14.927	AY848689	AY848689	Tectiviridae	31	2.07677	ds-DNA linear
Enterobacteria phage L17	14.935	AY848684	AY848684	Tectiviridae	31	2.07566	ds-DNA linear
Enterobacteria phage PR3	14.937	AY848685	AY848685	Tectiviridae	31	2.07538	ds-DNA linear
Enterobacteria phage PR5	14.939	AY848687	AY848687	Tectiviridae	31	2.07511	ds-DNA linear
Escherichia coli phage PR772	14.942	AY848688	AY848688	Tectiviridae	31	2.07469	ds-DNA linear
Escherichia coli phage PR772. country South Africa	14.946	AY441783	AY441783	Tectiviridae	32	2.14104	ds-DNA linear
Enterobacteria phage PR4	14.954	AY848686	AY848686	Tectiviridae	31	2.07302	ds-DNA linear
Escherichia coli phage 186	30.624	U32222	U32222	Myoviridae	40	1.30617	ds-DNA linear
Escherichia coli O157:H43 phage P2	31.2	KC618326	KC618326	Myoviridae	46	1.47436	ds-DNA linear
Enterobacter cloacae phage E-3	31.522	KP791806	KP791806	Podoviridae	36	1.14206	ds-DNA linear
Escherichia coli phage P2	33.593	AF063097	AF063097	Myoviridae	43	1.28003	ds-DNA linear
Escherichia coli O157:H7 phage fiAA91-ss	33.628	KF322032	KF322032	Myoviridae	42	1.24896	ds-DNA linear
Escherichia coli K88 phage P88	35.814	KP063541	KP063541	Myoviridae	53	1.47987	ds-DNA circular
Enterobacter cloacae phage E-2	36.051	KP791805	KP791805	Podoviridae	41	1.13728	ds-DNA linear
Escherichia phage HK75	36.661	HM173637	HM173637	siphoviridae	58	1.58206	ds-DNA linear
Enterobacteria phage Mu	36.717	AF083977	AF083977	Myoviridae	55	1.49794	ds-DNA linear
Escherichia phage D108	37.235	GQ357916	GQ357916	myoviridae	57	1.53082	ds-DNA linear
Escherichia coli phage mEp235	37.595	JQ182731	JQ182731	Siphoviridae	61	1.62256	ds-DNA linear
Escherichia coli phage T7M	38.202	JX421753	JX421753	Podoviridae	53	1.38736	ds-DNA linear
Escherichia coli phage T3. strain Luria	38.208	AJ318471	AJ318471	Podoviridae	56	1.46566	ds-DNA linear
Escherichia coli phage mEpX2	38.759	JQ182726	JQ182726	Siphoviridae	67	1.72863	ds-DNA linear
Escherichia phage CICC 80001	38.81	KM242061	KM242061	podoviridae	49	1.26256	ds-DNA linear
Escherichia coli phage 13a	38.841	EU734174	EU734174	Podoviridae	55	1.41603	ds-DNA linear
Escherichia coli phage HK542	38.964	JQ086373	JQ086373	Siphoviridae	56	1.43722	ds-DNA linear
Escherichia coli phage HK446	39.026	JQ086372	JQ086372	Siphoviridae	60	1.53744	ds-DNA linear
Escherichia phage PE3-1	39.093	KJ748011	KJ748011	podoviridae	48	1.22784	ds-DNA linear
Escherichia phage phiV10	39.104	DQ126339	DQ126339	podoviridae	55	1.40651	ds-DNA linear
Enterobacter cloacae phage E-4	39.142	KP791807	KP791807	Podoviridae	51	1.30295	ds-DNA linear
Escherichia coli O157 typing phage 10	39.234	KP869108	KP869108	no clasificado	50	1.2744	DNA linear
Escherichia coli phage EcoDS1	39.252	EU734172	EU734172	Podoviridae	53	1.35025	DNA linear
Escherichia coli phage 285P	39.27	GQ468526	GQ468526	Podoviridae	47	1.19684	ds-DNA linear
Escherichia coli phage mEp234	39.578	JQ182732	JQ182732	Siphoviridae	61	1.54126	ds-DNA linear
Escherichia coli phage IME10	39.646	JF974339	JF974339	Podoviridae	27	0.681027	ds-DNA linear
Escherichia coli phage IME10. isolation source sewage	39.646	JN600960	JN600960	Podoviridae	22	0.554911	ds-DNA linear
Escherichia coli phage K1F	39.699	AM084414	AM084414	Podoviridae	58	1.46099	ds-DNA linear
Escherichia coli phage K1F	39.704	DQ111067	DQ111067	Podoviridae	43	1.08301	ds-DNA linear
Escherichia coli phage HK97	39.732	AF069529	AF069529	Siphoviridae	62	1.56046	ds-DNA linear
Escherichia coli phage T7. strain T7	39.778	GU071091	GU071091	Podoviridae	49	1.23184	ds-DNA linear
Escherichia coli phage BA14	39.816	EU734171	EU734171	Podoviridae	52	1.30601	ds-DNA linear
Escherichia coli phage T7	39.937	V01146	V01146	Podoviridae	60	1.50237	ds-DNA linear
Escherichia coli phage mEp390	40.029	JQ182729	JQ182729	Siphoviridae	59	1.47393	ds-DNA linear
Escherichia coli phage HK544	40.155	JQ086374	JQ086374	Siphoviridae	63	1.56892	ds-DNA linear
Escherichia coli RS218 phage CUS-3 provirus	40.207	CP000711	CP000711	Podoviridae	63	1.56689	ds-DNA linear
Escherichia phage P694	40.477	KP090454	KP090454	myoviridae	50	1.23527	DNA linear
Escherichia coli phage HK140	40.71	JQ086370	JQ086370	Siphoviridae	71	1.74404	ds-DNA linear
Escherichia coli phage HK022	40.751	AF069308	AF069308	Siphoviridae	57	1.39874	ds-DNA linear
Escherichia phage P483	40.829	KP090453	KP090453	myoviridae	44	1.07767	DNA linear
Escherichia coli phage K30	40.94	HM480846	HM480846	Podoviridae	49	1.19687	ds-DNA linear
Escherichia coli K-12 IJ2038 phage J8-65	40.981	KM247287	KM247287	Podoviridae	47	1.14687	ds-DNA linear
Escherichia coli phage HK106	41.468	JQ086369	JQ086369	Siphoviridae	65	1.56747	ds-DNA linear
Escherichia coli 147-30R1 phage IME_EC2	41.51	KF591601	KF591601	no clasificado	60	1.44543	DNA circular
Escherichia coli phage HK633	41.528	JQ086377	JQ086377	Siphoviridae	67	1.61337	ds-DNA linear
Escherichia coli phage mEpX1	41.567	JQ182727	JQ182727	Siphoviridae	66	1.5878	ds-DNA linear
Escherichia phage K1H	41.632	GU196278	GU196278	siphoviridae	50	1.201	ds-DNA circular
Escherichia phage vB_EcoM_ECO1230-10	41.666	GU903191	GU903191	myoviridae	55	1.32002	ds-DNA circular
Escherichia phage K1-ind(1)	42.292	GU196279	GU196279	siphoviridae	47	1.11132	ds-DNA circular
Escherichia phage vB_EcoM-ep3	42.351	KM360178	KM360178	myoviridae	51	1.20422	ds-DNA linear
Escherichia coli ONT:H phage phiP27	42.575	AJ298298	AJ298298	Myoviridae	60	1.40928	ds-DNA linear
Escherichia phage phiKT	42.608	JN882298	JN882298	podoviridae	31	0.727563	ds-DNA linear
Escherichia phage K1-ind(2)	42.765	GU196280	GU196280	siphoviridae	48	1.12241	ds-DNA circular
Escherichia coli phage mEp043 c-1	42.78	JQ182734	JQ182734	Siphoviridae	72	1.68303	ds-DNA linear
Escherichia coli BL21 phage DE3	42.925	EU078592	EU078592	Siphoviridae	58	1.35119	ds-DNA linear
Escherichia coli phage phiJLA23	43.017	KC333879	KC333879	Siphoviridae	65	1.51103	ds-DNA linear
Escherichia coli O157:H7 phage JL1	43.457	JX865427	JX865427	Siphoviridae	60	1.38068	ds-DNA linear
Escherichia phage K1-ind(3)	43.461	GU196281	GU196281	siphoviridae	49	1.12745	ds-DNA circular
Escherichia phage K1G	43.587	GU196277	GU196277	siphoviridae	52	1.19302	ds-DNA circular
Escherichia coli phage vB_EcoP_ACG-C91	43.731	JN986844	JN986844	Podoviridae	56	1.28056	ds-DNA linear
Escherichia phage HK578	43.741	JQ086375	JQ086375	siphoviridae	60	1.37171	ds-DNA linear
Enterobacter cloacae phage phiKDA1	43.804	JQ267518	JQ267518	Podoviridae	62	1.4154	ds-DNA linear
Escherichia coli phage mEp213	44.12	JQ182733	JQ182733	Siphoviridae	74	1.67724	ds-DNA linear
Escherichia coli phage mEp237	44.375	JQ182730	JQ182730	Siphoviridae	63	1.41972	ds-DNA linear
Escherichia coli phage K1-5	44.385	AY370674	AY370674	Podoviridae	52	1.17157	ds-DNA linear
Escherichia coli phage mEp460	44.51	JQ182728	JQ182728	Siphoviridae	59	1.32554	ds-DNA linear
Escherichia phage TL-2011b	44.784	JQ011317	JQ011317	podoviridae	57	1.27278	ds-DNA linear
Escherichia coli phage SSL2009a	44.899	FJ750948	FJ750948	Siphoviridae	66	1.46997	ds-DNA linear
Escherichia coli phage K1E	45.251	AM084415	AM084415	Podoviridae	62	1.37014	ds-DNA linear
Escherichia coli phage HK225	45.366	JQ086371	JQ086371	Siphoviridae	69	1.52096	ds-DNA linear
Escherichia phage ECBP5	45.403	KJ749827	KJ749827	no clasificado	62	1.36555	DNA linear
Escherichia phage bV_EcoS_AKS96	45.746	KF771239	KF771239	siphoviridae	75	1.63949	ds-DNA linear
Escherichia coli phage vB_EcoS_ACG-M12	46.054	JN986845	JN986845	Siphoviridae	79	1.71538	ds-DNA linear
Escherichia phage Jk06	46.072	DQ121662	DQ121662	siphoviridae	82	1.77982	ds-DNA circular
Escherichia coli phage phi80	46.15	JX871397	JX871397	Siphoviridae	67	1.45179	ds-DNA linear
Escherichia phage Rtp	46.219	AM156909	AM156909	siphoviridae	75	1.62271	ds-DNA linear
Escherichia coli phage N15	46.375	AF064539	AF064539	Siphoviridae	60	1.2938	ds-DNA linear
Escherichia phage bV_EcoS_AHS24	46.44	KF771238	KF771238	siphoviridae	82	1.76572	ds-DNA linear
Escherichia phage bV_EcoS_AHP24	46.719	KF771236	KF771236	siphoviridae	78	1.66956	ds-DNA linear
Escherichia phage bV_EcoS_AHP42	46.847	KF771237	KF771237	siphoviridae	77	1.64365	ds-DNA linear
Escherichia coli phage cdtI	47.021	AB285204	AB285204	Siphoviridae	60	1.27603	ds-DNA circular
Escherichia coli phage HK630	47.09	JQ086376	JQ086376	Siphoviridae	69	1.46528	ds-DNA linear
Escherichia phage e4/1c	47.112	KJ668713	KJ668713	siphoviridae	72	1.52827	ds-DNA linear
Escherichia phage EB49	47.18	JF770475	JF770475	siphoviridae	76	1.61085	ds-DNA linear
Escherichia phage 1720a-02	47.343	KF030445	KF030445	no clasificado	68	1.43633	DNA linear
Escherichia coli phage lambda	48.502	J02459	J02459	Siphoviridae	92	1.89683	ds-DNA linear
Escherichia coli phage T1	48.836	AY216660	AY216660	Siphoviridae	78	1.59718	ds-DNA linear
Escherichia phage HK639	49.576	HM208537	HM208537	siphoviridae	76	1.533	ds-DNA linear
Escherichia phage Tls	49.902	AY308796	AY308796	siphoviridae	87	1.74342	ds-DNA linear
Escherichia phage ADB-2	50.552	JX912252	JX912252	siphoviridae	78	1.54297	ds-DNA circular
Escherichia coli phage phiEcoM-GJ1	52.975	EF460875	EF460875	Myoviridae	76	1.43464	ds-DNA circular
Escherichia coli phage YYZ-2008	54.896	FJ184280	FJ184280	no clasificado	75	1.36622	DNA linear
Escherichia coli phage 9g	56.702	KJ419279	KJ419279	Siphoviridae	71	1.25216	ds-DNA linear
Escherichia phage Seurat	56.776	KM236243	KM236243	siphoviridae	88	1.54995	ds-DNA linear
E. coli O157:H7 strain CB2851 phage 2851	57.248	FM180578	FM180578	Podoviridae	75	1.31009	ds-DNA circular
Escherichia coli O84:H4 phage BP-4795	57.93	AJ556162	AJ556162	Siphoviridae	85	1.46729	ds-DNA linear
Enterobacter cloacae phage EcP1	59.08	HQ641380	HQ641380	Podoviridae	80	1.3541	ds-DNA linear
E. coli. Salmonella. and Serratia phage Chi	59.407	JX094499	JX094499	Siphoviridae	75	1.26248	ds-DNA linear
Escherichia coli K-12 MG1655 phage JenP2	59.802	KP719133	KP719133	Siphoviridae	86	1.43808	ds-DNA linear
Escherichia Stx1 converting phage	59.866	AP005153	AP005153	siphoviridae	85	1.41984	ds-DNA circular
Enterobacter cancerogenus phage Enc34	60.364	JQ340774	JQ340774	Siphoviridae	80	1.32529	ds-DNA linear
Escherichia phage TL-2011c	60.523	JQ011318	JQ011318	podoviridae	72	1.18963	ds-DNA linear
Escherichia coli K-12 MG1655 phage JenK1	60.747	KP719134	KP719134	Siphoviridae	86	1.41571	ds-DNA linear
Escherichia coli K-12 MG1655 phage JenP1	60.754	KP719132	KP719132	Siphoviridae	87	1.432	ds-DNA linear
Escherichia coli O157:H7. strain RIMD0509894 phage VT2-Sakai	60.942	AP000363	AP000363	Podoviridae	86	1.41118	ds-DNA linear
Escherichia phage phi191	61.035	KF971864	KF971864	podoviridae	87	1.42541	ds-DNA linear
Escherichia Stx1-converting recombinant phage HUN/2013	61.137	KJ909655	KJ909655	podoviridae	91	1.48846	DNA linear
Escherichia coli O157:H7 phage 933W	61.67	AF125520	AF125520	Podoviridae	86	1.39452	ds-DNA linear
Escherichia coli O157:H7 Okayama O-27 .Stx2 converting phage I	61.765	AP004402	AP004402	Podoviridae	166	2.68761	ds-DNA circular
Escherichia coli O157:H7 phage Min27	63.395	EU311208	EU311208	Podoviridae	86	1.35657	ds-DNA linear
Escherichia phage ECML-117	66.854	JX128258	JX128258	myoviridae	94	1.40605	ds-DNA linear
Escherichia phage Pollock	68.365	KM236242	KM236242	podoviridae	85	1.24333	ds-DNA linear
Escherichia phage ECBP1	69.855	JX415535	JX415535	podoviridae	84	1.20249	ds-DNA circular
Escherichia phage N4	70.153	EF056009	EF056009	podoviridae	72	1.02633	ds-DNA linear
Escherichia phage EC1-UPM	70.912	KC206276	KC206276	podoviridae	80	1.12816	ds-DNA linear
Escherichia phage vB_EcoP_PhAPEC5	71.248	KF192075	KF192075	podoviridae	84	1.17898	ds-DNA linear
Escherichia phage vB_EcoP_PhAPEC7	71.778	KF562340	KF562340	podoviridae	84	1.17028	ds-DNA linear
Escherichia coli phage IME11	72.57	JX880034	JX880034	Podoviridae	91	1.25396	ds-DNA circular
Escherichia coli phage Bp4	72.583	KJ135004	KJ135004	Podoviridae	105	1.44662	ds-DNA circular
Escherichia phage vB_EcoP_G7C	72.917	HQ259105	HQ259105	podoviridae	79	1.08342	ds-DNA linear
Escherichia phage KBNP1711	76.184	KF981730	KF981730	podoviridae	126	1.65389	ds-DNA circular
Escherichia phage 172-1	77.266	KP308307	KP308307	podoviridae	130	1.6825	ds-DNA linear
Escherichia phage ECBP2	77.315	JX415536	JX415536	podoviridae	121	1.56503	ds-DNA circular
Escherichia coli phage phiEco32	77.554	EU330206	EU330206	Podoviridae	128	1.65046	ds-DNA linear
Escherichia phage EC6	86.231	JX560968	JX560968	myoviridae	136	1.57716	ds-DNA linear
Escherichia phage vB_EcoM_AYO145A	87.372	KR014248	KR014248	myoviridae	131	1.49934	ds-DNA linear
Escherichia phage JH2	87.712	KF055347	KF055347	myoviridae	131	1.49352	ds-DNA circular
Escherichia phage vB_EcoM-VpaE1	88.403	KM657822	KM657822	myoviridae	132	1.49316	ds-DNA linear
Escherichia coli O157 typing phage 1	88.531	KP869100	KP869100	no clasificado	158	1.78469	DNA linear
Escherichia coli O157 typing phage 12	88.632	KP869110	KP869110	no clasificado	132	1.4893	DNA linear
Escherichia coli O157 typing phage 11	88.771	KP869109	KP869109	no clasificado	132	1.48697	DNA linear
Escherichia coli phage P7	101.66	AF503408	AF503408	Myoviridae	112	1.10171	ds-DNA linear
Escherichia phage phiLLS	107.263	KY677846.1	KY677846.1	Siphoviridae	160	1.49166	ds-DNA linear
Escherichia coli phage DT57C	108.065	KM979354	KM979354	Siphoviridae	133	1.23074	ds-DNA linear
Escherichia coli phage DT571/2	108.418	KM979355	KM979355	Siphoviridae	133	1.22673	ds-DNA linear
Escherichia phage vB_EcoS_FFH1	108.483	KJ190157	KJ190157	siphoviridae	179	1.65003	ds-DNA linear
Escherichia phage Akfv33	108.853	HQ665011	HQ665011	siphoviridae	184	1.69035	ds-DNA linear
Escherichia phage Eps7	111.382	CP000917	CP000917	siphoviridae	171	1.53526	ds-DNA linear
Escherichia phage Av-05	120.938	KM190144	KM190144	myoviridae	209	1.72816	ds-DNA circular
Escherichia phage T5	121.75	AY543070	AY543070	siphoviridae	195	1.60164	ds-DNA linear
Escherichia phage T5 strain ATCC 11303-B5	121.752	AY587007	AY587007	siphoviridae	168	1.37985	ds-DNA linear
Escherichia phage 2 JES-2013	136.91	KC690136	KC690136	myoviridae	224	1.63611	ds-DNA linear
Escherichia coli phage vB_EcoM-FV3	136.947	JQ031132	JQ031132	Myoviridae	223	1.62837	ds-DNA linear
Escherichia coli O157 typing phage 5	137.973	KP869103	KP869103	no clasificado	220	1.59451	DNA linear
Escherichia phage vB_EcoM_FFH2	139.02	KJ190158	KJ190158	myoviridae	224	1.61128	ds-DNA linear
Escherichia phage phAPEC8	147.737	JX561091	JX561091	myoviridae	280	1.89526	ds-DNA linear
Escherichia coli K-12 subsr. MG1655 phage 4MG	148.567	KF550303	KF550303	Myoviridae	292	1.96544	ds-DNA linear
Escherichia coli K92 phage phi92	148.612	FR775895	FR775895	Myoviridae	309	2.07924	ds-DNA linear
Escherichia phage PhaxI	156.628	JN673056	JN673056	myoviridae	213	1.35991	ds-DNA linear
Escherichia phage Cba120	157.304	JN593240	JN593240	myoviridae	208	1.32228	ds-DNA linear
Escherichia phage ECML-4	157.308	JX128257	JX128257	myoviridae	175	1.11247	ds-DNA linear
Escherichia coli O157 typing phage 6	160.57	KP869104	KP869104	no clasificado	250	1.55695	DNA linear
Escherichia coli K-12 phage Phi1	164.27	EF437941	EF437941	Myoviridae	276	1.68016	ds-DNA linear
Escherichia coli B phage RB27	165.179	KM607000	KM607000	Myoviridae	283	1.71329	ds-DNA linear
Enterobacteria phage RB14	165.429	FJ839692	FJ839692	Myoviridae	274	1.6563	ds-DNA linear
Escherichia coli phage CC31	165.54	GU323318	GU323318	Myoviridae	287	1.73372	ds-DNA linear
Escherichia coli phage T4 strain GT7	165.66	KJ477686	KJ477686	Myoviridae	183	1.10467	ds-DNA linear
Enterobacteria phage RB32	165.89	DQ904452	DQ904452	Myoviridae	270	1.62758	ds-DNA linear
Escherichia coli B phage RB33	166.007	KM607001	KM607001	Myoviridae	274	1.65053	ds-DNA linear
Escherichia coli K12 phage JSE	166.418	EU863408	EU863408	Myoviridae	277	1.66448	ds-DNA linear
Escherichia phage wV7	166.452	HM997020	HM997020	myoviridae	284	1.7062	ds-DNA linear
Escherichia coli phage ime09	166.499	JN202312	JN202312	Myoviridae	277	1.66367	ds-DNA linear
Escherichia phage ECML-134	166.783	JX128259	JX128259	myoviridae	270	1.61887	ds-DNA linear
Escherichia coli phage T4 strain 147	166.816	KJ477685	KJ477685	Myoviridae	208	1.24688	ds-DNA linear
Escherichia phage HY01	166.977	KF925357	KF925357	myoviridae	257	1.53913	ds-DNA linear
Escherichia phage vB_EcoM_PhAPEC2	167.318	KF562341	KF562341	myoviridae	257	1.536	ds-DNA linear
Escherichia coli phage vB_EcoM_ACG-C40	167.396	JN986846	JN986846	Myoviridae	292	1.74437	ds-DNA linear
Escherichia coli O157:H7 phage AR1	167.435	AP011113	AP011113	Myoviridae	281	1.67826	ds-DNA linear
Escherichia coli O78.A phage Bp7	168.066	HQ829472	HQ829472	Myoviridae	264	1.57081	ds-DNA linear
Enterobacteria phage RB51	168.394	FJ839693	FJ839693	Myoviridae	274	1.62714	ds-DNA linear
Escherichia coli B phage RB5	168.394	KM606995	KM606995	Myoviridae	271	1.60932	ds-DNA linear
Escherichia coli B phage RB6	168.394	KM606996	KM606996	Myoviridae	271	1.60932	ds-DNA linear
Escherichia coli B phage RB7	168.395	KM606997	KM606997	Myoviridae	272	1.61525	ds-DNA linear
Escherichia coli B phage RB9	168.395	KM606998	KM606998	Myoviridae	272	1.61525	ds-DNA linear
Escherichia coli B phage RB68	168.401	KM607004	KM607004	Myoviridae	276	1.63895	ds-DNA linear
Escherichia coli B phage RB10	168.401	KM606999	KM606999	Myoviridae	272	1.61519	ds-DNA linear
Escherichia coli B phage RB3	168.402	KM606994	KM606994	Myoviridae	285	1.69238	ds-DNA linear
Escherichia phage e11/2	168.47	KJ668714	KJ668714	myoviridae	287	1.70357	ds-DNA linear
Escherichia coli O157 typing phage 3	168.733	KP869101	KP869101	no clasificado	270	1.60016	DNA linear
Escherichia coli B phage RB55	168.896	KM607002	KM607002	Myoviridae	272	1.61046	ds-DNA linear
Escherichia coli phage T4	168.903	AF158101	AF158101	Myoviridae	288	1.70512	ds-DNA linear
Escherichia coliphage T4T	168.92	HM137666	HM137666	Myoviridae	280	1.65759	ds-DNA linear
Escherichia coli phage T4 strain wild	168.922	KJ477684	KJ477684	Myoviridae	193	1.14254	ds-DNA linear
Escherichia coli B phage RB59	168.966	KM607003	KM607003	Myoviridae	276	1.63346	ds-DNA linear
Escherichia phage vB_EcoM_JS09	169.148	KF582788	KF582788	myoviridae	273	1.61397	ds-DNA circular
Escherichia coli DM01 phage HX01	169.158	JX536493	JX536493	Myoviridae	62	0.366521	ds-DNA circular
Escherichia coli phage vB_EcoM-VR7	169.285	HM563683	HM563683	Myoviridae	294	1.73672	ds-DNA linear
Escherichia coli phage vB_EcoM_VR20	170.336	KP007360	KP007360	Myoviridae	286	1.67903	ds-DNA linear
Escherichia coli phage vB_EcoM_VR5	170.473	KP007359	KP007359	Myoviridae	272	1.59556	ds-DNA linear
Escherichia coli phage JS98	170.523	EF469154	EF469154	Myoviridae	269	1.5775	ds-DNA linear
Escherichia coli phage vB_EcoM_VR25	170.822	KP007361	KP007361	Myoviridae	293	1.71524	ds-DNA linear
Escherichia coli phage vB_EcoM_VR26	171.541	KP007362	KP007362	Myoviridae	291	1.69639	ds-DNA linear
Enterobacter cloacae clinial isolate EC7 phage PG7	173.276	KJ101592	KJ101592	Myoviridae	314	1.81214	ds-DNA linear
Escherichia phage Lw1	176.227	KC801932	KC801932	Myoviridae	274	1.55481	ds-DNA linear
Escherichia coli phage RB16	176.788	HM134276	HM134276	Myoviridae	272	1.53857	ds-DNA linear
Escherichia coli phage RB43. isolate RB43-GVA	179.836	HE858210	HE858210	Myoviridae	285	1.58478	ds-DNA linear
Escherichia coli phage RB43. isolate RB43-GVA orf057::gfp	179.839	HE981739	HE981739	Myoviridae	285	1.58475	ds-DNA linear
Escherichia coli phage RB43	180.5	AY967407	AY967407	Myoviridae	292	1.61773	ds-DNA linear
Escherichia phage PBECO 4	348.113	KC295538	KC295538	Myoviridae	551	1.58282	ds-DNA linear
Escherichia phage 121Q	348.532	KM507819	KM507819	Myoviridae	618	1.77315	ds-DNA linear
